# Supplementary material for: The Validation of the Parental Self-Efficacy Scale for Diabetes Management Among Parents of Children Wearing a Continuous Glucose Monitoring Sensor
Source: Biomedicines. 2025 May 27;13(6):1309. doi: 10.3390/biomedicines13061309 (PMC12189731; doi:10.3390/biomedicines13061309)
Supplement: Supplementary file 1 [file biomedicines-13-01309-s001.zip]

Archive with 1 entries (1 files):
- biomedicines-3642875-supplementary.pdf
